# Supplementary material for: Understanding the Aroma Profiles of Hui Li Red Sichuan Pepper (Zanthoxylum bungeanum Maxim) Across Harvesting Periods Using Sensory Evaluation, E-Nose and GC-IMS Techniques
Source: Foods. 2025 Jun 27;14(13):2285. doi: 10.3390/foods14132285 (PMC12248581; doi:10.3390/foods14132285)
Supplement: Supplementary file 1 [file foods-14-02285-s001.zip]

Archive with 1 entries (1 files):
- foods-3622077-supplementary.pdf
